# Supplementary material for: Leader peptide removal in lasso peptide biosynthesis based on penultimate isoleucine residue
Source: Front Microbiol. 2023 Jul 10;14:1181125. doi: 10.3389/fmicb.2023.1181125 (PMC10368454; doi:10.3389/fmicb.2023.1181125)
Supplement: Supplementary file 2 [file Data_Sheet_2.FASTA]

>9401-LP1_A
METNDVYEPPALEEIGGFAELTMAFGPCVENDWFAGTAWIC
>A1_(Ruminococcus_flavefaciens_ATCC_19208)
MTYNKPSVEKVASFKDNTMGLWYGKFRDIFGAKTYFNLAWN
>A2_(Ruminococcus_flavefaciens_ATCC_19208)
MTYNKPSFEKVASFKDNTMGVWFGKWTDIFGGRAFIHVEW
>A3_(Ruminococcus_flavefaciens_ATCC_19208)
MTYNKPSFEKVASFKNSTMGLCFGKWNDIFGGRAIIKIEIGF
>A4_(Ruminococcus_flavefaciens_ATCC_19208)
MTYNKPSFEKVASFKNKTMGLWFGNFKDLFGGKIYIALSPAW
>A5_(Ruminococcus_flavefaciens_ATCC_19208)
MTYNKPSFEKVASFKNSTMGLWTGKWTDIFGGRAIIKIEIGF
>A6_(Ruminococcus_flavefaciens_ATCC_19208)
MTYSKPKFEQIASFKKDTLGILFGKKLDVFGSKGIFIWDL
>A_(Ruminococcus_albus_8)_
MTYNKPSFEKISSFKESTMGVWFGKFKDIFGGKAVVEIVIYY
>Aborycin_AboA
MTAIYEPPALQEIGDFDELTKCLGIGSCNDFAGCGYAVVCFW
>Achromosin_AcrA
MEKNPEVAGEEYESPIMVELGEFTELTNGIGSQTWDTIWLWD
>Actinokineosin_AknA
MLSVYIAPVFEKIGGFREVTNGYPFWDNRDIFGGYTFIG
>Arcumycin_ArcA
MEHTYEPPALTELGDFEELTQCLPSGDCPDFLGCGRAIWCI
>BaceA
MKKDWTIPTLEVLDINMTMAGPGIKTPDAVQPDVDEVVHYS
>Canucins_CanA
MSNSVHNTDRRTAMENMEPETSYEVPELVELGDYDDLTRGVGFPLADFFIHFD
>Cattlecin_CatA
MTESIEAYEPPMLVEVGSFAELTRSYHWGDYHDWHHGWYGWWDD
>Cellulonodin-2_TceA
MDEEIYQPPELVELGDAREVTLGAADDDTADMNTAKYY
>Chaxapeptin_CptA
MEPQMTELQPEAYEAPSLIEVGEFSEDTLGFGSKPLDSFGLNFF
>Citrulassin_A_CitA
MKKAYEAPTLVRLGSFRKQTGLLGLAGNDRLVLSKN
>Cochonodin_I_SsuA1
MNYTKPVIEKISTFKNGTAGLVAGSFRDIFGGRALFLIRI
>Cochonodin_I_SsuA2
MKYCKPTFESIATFKKDTKGLWTGKFRDVFGGRAIVRVTIEF
>Felipeptin_A1_pro-A1
MNNESTVFEAPALIEVGDFDKVTLGSRGWGFEPGVRCLIWCD
>Felipeptin_A2_pro-A2
MIDENTVYEAPPAMTSVGEFDEVTLGGGGRGYEYNKQCLIFC
>Fusilassin_FusA_/_Fuscanodin_TfuA
MEKKKYTAPQLAKVGEFKEATGWYTAEWGLELIFVFPRFI
>Huascopeptin_HptA
MYEQELKEEFTAQDYVPPMLAEVGEFSEDTLGYGNAWDSKNGLF
>Humidimycin_HumA
MSAIYEPPALQEIGDFDELTKCLGIGSCDDFAGCGYAIVCFW
>Lariatin_LarA
MTSQPSKKTYNAPSLVQRGKFARTTAGSQLVYREWVGHSNVIKPGP
>Leepeptin_LeeA
MEHDEKTPYETPAVYGLGAFAEETGLYGVRNDEEINWHFDYWT
>Lihuanodin_LihA
MEYQVPELIEIGSFEEMTLGSKYSDTADESSYRW
>LP2006_LpeA
MDEEKIGNEISAYETPTVTEMGAFSEVTLGRPNWGFENDWSCVRVC
>MS-271_MslA
MSAIYEPPMLQEVGDFEELTKCLGVGSCNDFAGCGYAIVCFW
>Paeninodin_PadeA
MKKQYSKPSLEVLDVHQTMAGPGTSTPDAFQPDPDEDVHYDS
>PapoA
MSKKEWQEPTIEVLDINQTMAGKGWKQIDWVSDHDADLHNPS
>Pseudomycoidin_PsmA
MKQEWQSPVLEVLDINMTMAGPGKRLVDQVFEDEDEQGALHHS
>SakeA
MKNYETPMLIPLGSFADLTAGLGRLLADRVIPVGRLVP
>Specialicin_SpeA
MSATTVYEPPALQEIGDFDELTKCLGVGSCVDFAGCGYAVVCFW
>Sphaericin_SphA
MRKRYESPALTCEGTFFEKTKGLPIGWWIERPSGWYFPI
>Stlassin_StlaA
MKKAFYETPEFTAAGSFRSKTGLVVIVQADWNAPGWF
>Streptomonomicin_StmA
MSAYEIPTLTRIGKFKDVTKSLGSSPYNDILGYPALIVIYP
>StspA
MKKFYEAPALIERGAFAAATAGFGRLLADQLVGRLIP
>Sviceucin_SviA
MTSTDELYEAPELIEIGDYAELTRCVWGGDCTDFLGCGTAWICV
>SyanA
MEKESYESPELVELGSFESLTQGTSYGESLDATFPDGTPRGELTFS
>ThcoA
MRKKEWQTPELEVLDVRLTAAGPGKAKPDAVQPDEDEIVHYS
>Therbactin_TbiAα
MKEYRSPELKEYGRVEDRTAGATGNKPDYVVSNNQLVIDNNNPTCTNNVPYGACVRF
>Therbactin_TbiAβ
MTKTYTAPTLVEYGGLTRLTLGQHGNLPDYNVKGQVVANNNCSLPEEGPGSSGNSNPFVCLTGSV
>Ulleungdin_UldA
MEEQTELSNVEPYAPPMLVEVGEFSEDTLGFIGWGKDIFGHYGG
