# Supplementary material for: Leader peptide removal in lasso peptide biosynthesis based on penultimate isoleucine residue
Source: Front Microbiol. 2023 Jul 10;14:1181125. doi: 10.3389/fmicb.2023.1181125 (PMC10368454; doi:10.3389/fmicb.2023.1181125)
Supplement: Supplementary file 3 [file Data_Sheet_3.FASTA]

>9401-LP1_B2 Streptomyces sp. ADI94-01
MSMQVVGETGTRLPWQRQLSARAAVGAARLLVLLPPRRLRQALTAAARGSRAASHEQALDARQSVVTVSARCAGRGCLQRSVATVLLCRLRGRWPDWCTGFRTQPFRAHAWVEVGSQAVGESGDVALFHTVMSVRQPDGGRR
>Aborycin_AboB2 Streptomyces sp. SCSIO ZS0098
MTTPAVAEQATRLPLHRQIAPRCAAGAARLLVRLPPARLHRVLRVLSKGSRPAGYAQVARARRSVVSVSTRCAGLGCLQRSVATVLLLRVRGRWADWCTGFRVQPFAAHAWVEAGGRPVDEPGEVGVFRTVLAVRRTGGGS
>Achromosin_AcrB2 Streptomyces achromogenes
MRKARGAALTRPGDQRPLTPGRRLCAVLAVGAARLLTRRPPRDVRRVLTRLAKGARPATYDEAAAARAAVLRVSVMCAGDGCLQRSVAIALLCRVRGAWPTWRVGVRTMPFRAHAWVEAEGTAVGESTDTTLWRPLITVESHSRAGEVRP
>Actinokineosin_AknB2 Actinokineospora spheciospongiae CECT 8578 
MTGIRARLAVGVARVLITLPPRRLARAVAFLHRGARPASAELTQRARDTVCATSARCTGQGCLPRSVAVVVYCRLHGRAPDWCTGFALDPFTAHAWVEVDGAPVGEPPKVAEYIISQAVRLRSPAAA
>ANY19411.1_ Tsuneonella dongtanensis KCTC 22672
LRATTDPVQRIGTWAATTIVMIRLLVAMALVQWIPLGRWGWSLGSATPSATTPLPQLTVIDPDTRAMARRIERAAWRLPFTVKCLPQAMVLQWWLKRTGRGGSLVIAVHANDRESGDCWHAWVEQGGVILIGDCERSEYRPLVAFQTLAHAG
>Arcumycin_ArcB2 Streptomyces] sp. NRRL F-5639
MSLPGVGERAARPGLRGQVAARCAVGVARVLIKLKPGRLRRVLTVLSRGARPAGRERALAARQAAVAVSVRCAGLGCLQRSVAAALLCRLHGEWPDWCSGFRTRPFGAHAWLEVDGEPVGEGEAIGAFRTVIAVRAAGTERVPAAGGGADDGRG
>BaceB2 Bacillus cereus VD115
MNIVKRLRVFLLLNMETKLLFLEAFIFLGWARVLKSITFSKVAPSLGDYMNETSVAQIQQHEDTLKEVSEAISIMSRYTFWESQCLVKAIAGMKMLEKRDIESTLYLGTAKDNSGALIAHAWLRSGSFYVTGSEGMEKFTVVGSFAKRLSENTIKGE
>BsfB2 Bradymonas sediminis FA350
MKPIHPIAQAEMLVEVAIARVLSEFLSIEDLLRLVGEAARIAQQWPARSCVASPSAEAINETAALSELLAHRASRLVPGAQCLQRALAGRVWLARRGIASEIVVGFRKRGVLEGHAWLEVMSPDGLIELFNNADDGYRESFREVAA
>Canucins_CanB2 Streptomyces canus
MSTPVALTRRPRLPLHRRPLPWLATLVARLLVHQPPARIRAVLRLVRRGARPSTAEEALRSRRAVVAVSVSCAGEGCVQRSIATALLCRVHGHWPTWCSGVRVVPFLAHAWVEAEGAPVDEPYPPGYHTVLIRVPPL
>Cattlecin_CatB2 Streptomyces cattleya NRRL 8057 = DSM 46488
MSAQVTLDERALLPWWRRAVALCAVFAARLLVRLPPGRLRRVLTRVCRGARPAGAESAARAREAVVAVSLRCAGPYCLQRSVATALLCRLSGQWPDWCTGVRTEPFRAHAWVEAEGVPVGEDAAGLRGFRVLLRVSASGRRAG
>Cellulonodin-2_TceB2 Thermobifida cellulosilytica
MSEYVVLQRSDVRLSLGQRWAARCAVGLARLLARRSPERIRATLRRLRGTVRPATYPEAKAARDAVLAVSLRCAGLEACLQRSLAVALLCRMRGTWATWCVGVPRRPPFAGHAWVEAEGRLVEEGVDYDYFSRLITVD
>Chaxapeptin_CptB2 Streptomyces leeuwenhoekii
MSTPAALVKRRKLPFHRRVLPLVAVGVARLLSRTKPARLRAILSYARRGAAPATVEQAMAARQAVVAVSQRCAGQACLQRSIATALLCRARGSWPTWCTGVRTSPFEAHAWIEAEGRLIGEPYPDGHYRPLLTVPPVS
>Citrulassin_A_CitB2 Streptomyces albulus NRRL B-3066
MTTPSALDIPTGVPFGRRLAARLVLVPAVLLSLLPPRRIRAVLEVVRRGARPATAGRAQAARDAVCAVSLRCAGPRGCLPRSLGAALLCRLTGTWPTWCTGVSVVPPFAAHAWIEAEGRPVGEPMPDDYFTRLLAVGPASPPGGAPHH
>Cochonodin_I_SsuB2/D Streptococcus suis LSS65
MDMQLNQESYSYVQLKYRLLAQIALLISYPLTKLSPTRIEFLINKLSDSKLSATVNEVVLARDAICTVSRKCRNQDGCVKISLGVIMFLLLLKKRASWCTGFAMNPFRSHAWVEVNGNPIKELEEVSSYERVVKTLDDKNEERKHMITEDIEKVNDTMTNVKFRDLLALIENKGKYFLIVLCLGILTSILTLLQPELLSKVISQKGVNLFNNSTMYTLIAITVGTTIISSLQYYFLQLMGESAVFQSRKNLIIQFLKLPIYKYNDLSAGDLISRFSSDTSKLRAGIIQSTVALTSGLFLSLGAIFTLFLKDTYLAIITIISISLSFLFILLMSSLIQTASYKAHQGLGKMTAYLNRLIVGIRTIRSTNETNSELSKMLSEAQEVKNLGIGVARVQSIMTPISNFSLQLCGIIILGVGGYRVSTGQMSIASLTSFMLLMYIAISPVGQIFSSVTTISEALGALGRITEIIDLPKEEDNDIILNLETKSDRSKAIEFANVTFSYDSYKFQDIQSDDNYILKDITFEINSGDYVSIVGPSGAGKSTLLYLIERFYDITSGSIKVFGQDFRTMSRETLRSNISYVEQNSPLVAGTILENLKMGNTNVTYDECCDALKKVGLEHLIQRGASGVESQIGEGGFNLSGGERQRLAMARAILSDAKILLLDELTSNLDSLSEKKMKEAIKNMRGERTIIMVAHRLSTILDSDEIFVLEHGRLVGSGTHVELLESVPLYKELAKEQFLV
>Felipeptins_FilB2 Amycolatopsis sp. YIM 10
MTLPITLETAGRVPVPKRIAAHAAVTVARILMHAKPFRLRKVLELAKTGARPATAEQAMGARQAVVSVSKRCAGQQCLQRAIATALLCRLTGTWPDWRTGVRTEPFRAHAWVEVDGNAIGEAEDMRAYHVVLSVPA
>Fusilassin_FusB_/_Fuscanodin_TfuB2 Thermobifida fusca
MSENVVLQRSNVRLSWRTKWAARCAVGAARLLARKPPERIRATLLRLRGEVRPATYEEAKAARDAVLAVSLRCAGLRACLQRSLAIALLCRMRGTWATWCVGVPRRPPFIGHAWVEAEGRLVEEGVGYDYFSRLITVD
>GGD66280.1_ Croceicoccus mobilis CGMCC 1.15360
VIRKSLIRSDTHDTPFRMRIASPRLLTIEAMALLPLARVLVNRVQMKHWRGTLGEIEGATISSAASPTDQQTAAWRDAARLGRHVERAAEKLPVETKCLPRAIALQWMLRRRAIASRLIVARSHEKGNRDEWHAWVEHGEEIVIGHCDRDDYRAMLIFTSRPARPADPTD
>Huascopeptin_HptB2 Streptomyces huasconensis HST28
MSVPVALPPRRRGARLRRPAPLIAVAVARLLAKAPPRRLRRVMEIARHRARPATAAQALAAREAVVAVSLRCAGQNCLQRSIATALLCRMRGCWPTWCTGVRTEPFAAHAWVEAEGQLIGEPYPPGYYVPVLSV
>Humidimycin_HumB2 Streptomyces humidus
MTTPAVAEQAPRLPPHRQIAPRCAAGAARLLVRLPPARLQRVLRQVSRGTRPATYGEVARARRSVVSVSTRCAGLGCLQRSVATLLLCRARGRWADWCTGFRIQPFGAHAWVEVGGRPVDEPGELSVFRTVLAVRCPDGRSRS
>KAA6465261.1 Acidobacteria bacterium AB60
MKRLVVESWFLLLCFEWIMRFRDFKALYRSVREHPARPTAASGTVSQEDLCRAMDYACVFYLKRVFCLQRSAATTLLLRRYGLDAELVIGAKLLPFRSHAWVELNGQVINDRPYMHTIYQVLERC
>Lariatin_LarB2 Rhodococcus jostii K01-B0171
MPVVGAMAIPSKTRISATERLRLASALSLGKALSHLPPGLLRRSMTAFAAKARPASYREAEAAVVSITQYSKASAGPGSCLQRSISVCILMRLDGRWPTWCVGVPSKPPFRAHAWIEAGGQIVAELGDMNSYSRLMTISTHAERTES
>Leepeptin_LeeB Streptomyces leeuwenhoekii C34
MRLLVLVARVLAKRSPQCIRRVMTAFSAGTRAAGHGEARQARDEVLSVSTRCCGPSACLPRSIAVALLCRSRGTWPTWCVGVVAAPPFRAHAWIEVAGEMVDEPVDSACYRRFFAVEPAPARGFGHRGQGLGRSAAGGRPETRSARSESPR
>Lihuanodin_LihB2 Lihuaxuella thermophila
MIRAWFYLAYANFLIKTHKLEKLKPFLNRRQARCKEAWSFDEAKQACVEIEKAKRFFLSRTACLEQSLALFLIATSRNKLVNWVIGVRLAPFKSHAWVEINGTPVEEAEKIKAYKKIIVV
>LP2006_LpeB2 Nocardiopsis alba ATCC BAA-2165
MCRPPGTPDDTDEPPAPAGFAEALAARNAVVHVSRRCAGPGCLQRSIATFLLCRIRGTVPEWCTGVRVSPFRAHAWVEVDGSPVGELGEVRHFHKVMTVRPVIVVRDDD
>MAF28918.1_ Croceicoccus sp. isolate ARS62
MLIDYMFFAADPSRIAQRREDGAMTTRSASRRMTLEAMVFLPIARGLVNHVPMKNWRRTLGAIVKPVDPPVMGPASTTENLGLSRRLARQVERAAGRLPFHTKCLPRAVALQWMLRRRNIEARLIIAVYRGSDAAMDEYHAWVEVGGDIILGHCDRRLYRPLMTFSNAAVGQVPRAEG
>MBA4164157.1_ Erythrobacter sp. isolate WM.002
MPVSPNTPEIGRPALKRPDRQPSVWALRFETIRAVLLLLRAQFLIRFVPMARWHSSLGQAVEVAKTDSVGSAQPDPAAFAFARARARRVERAAARLPWETSCLARAMALQWLLAPAGCATRLVIAMQREDWRAEHGWHAWVELDEVMLIGQCDPTRYHRVLCFAR
>MBB3860092.1 Novosphingobium hassiacum DSM 14552
LPTNWSRRASPLKADEAVAHVAVISTSQTWKLRGYVGVSVAALLVARGLVAFVPFVHWRATLGRLVPDAVSPQSMLSAAAPGMPLVDPGPHPSELRSTLARCVEHAADRLPGHYKCLPKAAALQWMLRAWRVPSKLVIAFHVTDRTGPDAYHAWVEVDGAMIIGQCDRTAYRPIMVFEQTRKPRSVL
>MBE5074509.1_ Erythrobacteraceae bacterium E2-1 Yellow Sea
MTGAGANYPDQNIWHSRLATLEVMGLLILAVLLVRLAPMSRWRSSLGDVYAGGAGDMPVVTADGMRHATAVARRVVRAAHRLPREPKCLAQAMALQWLLRRGGFHPQLVLAMDRQDRSAEHGYHAWVELGGTMLIGNCDRDNFHIVLGFIPAAPCPLDHISTSAPHAR
>MBF9153027.1_ Novosphingobium jiangmenense 1Y9A
LRNWHSRSFGFTPASAMTLQDRMLLRVKVLRAMTYVVVARFLVRFIPFSWWRDSVGQMVEPRCALAPQATCLSVRSRQQAFSLVRQIDRACKYLPGTSRCLPRAVVLCWLLRGQSLTVLTVIAFSKVDRTGEDAYHAWVECGGEVLIGHCDRSTYQPIMVLCSDALAFAQSSPAATE
>MBK6802984.1_ Novosphingobium sp. isolate Aved_18-Q3-R54-62
MSKPESAWRLRARTLAAMALLVAAQALVRIVPLARWRGWPGLAGAAAPHRQSEARRLAIHVERAAARLPWGALCLPRAIALSALLKNRNIPHQVVIAIRPAGQRGEADALHAWIDCGGIVVLGALEGPWHELARLP
>MCB2046404.1_ Novosphingobium sp. isolate HK-STAS-PROT-74
MRRRTGAAMALLGAARLAVALVPFRLWRGSLGLATDRLPGTDEQTEAARLARHVERAAMRLPFATRCLPRAMALSWLLRRAGVAHALIFAVRPAEMRADGDALHAWVEVAGKRILGDLPGPWHVTLRLGDAARN
>MCB2050439.1_ Novosphingobium sp. isolate HKST-UBA131
MPGSVRWRLKVLHTAVLLVLARLLVRFVPMNKWQMTLGHVVTRPAEGRATATNREPRHWDAHTLARVVDRACRYVPGTNKCLARAMALQWLMIGAGFPARLVLAVHHSDRKGDHAFHAWVESCGNMVIGHCDRALYRPVLAFDHCGQANAAAQTGLY
>MS-271_MslB2 Streptomyces sp. M-271
MTTPAVAEQAPRLPWYRQLAPRCAAGAARLLVRLPPARLHRVLGVVSKGSRPAGYAEVARARRSVVSVSTRCAGLGCLQRSVATVLLCRAHGRWADWCTGFRTEPFGAHAWVEAEGRPVDEPGELSVFRTVLAVRRPDGRRSTSDRPLRPSRGSRS
>Paeninodin_PadeB2 Paenibacillus dendritiformis C454
MNRLRRWIWLCLFDRKTFLLFAEAFLYLGWARILLYFPFAKISPLLGRRSMETPEVHDPSDTKTMKHIRSAIHIASRHTFWESKCLVRAIAGMKMLEKRNLHSTLYLGTGKNKNGELIAHAWLRSGSIYITGAEMMKQFVVVEKFAKSAGTDS
>PapoB2 Paenibacillus polymyxa CR1
MRIQRLLLLSPEVRRLLPEAWLELGWARLRQRRSFGDYSRVWGICMEETPWKCDVRQEKCIKQISHAVELASRYTPWRSSCLVQAAAAMTLLGRRKLDCTLYLGTAKNAAGRLAAHAWVRSGPIYVTGKREMEAFTVVGIFGRRAVTDTNTKMADKGSSLL
>Pseudomycoidin_PsmB2 Bacillus pseudomycoides DSM 12442
MNIINKAKAFLSFDMGTKLLLIEAFFYLGWARILKSIPFSKAAPILGIHMAETSLSHDESEKVTLRKISQAVHMMSRYTFWESQCLVKAIAAMKMLEKRQIESTLYLGTAKDETGNMIAHAWLRSGPFYITGVEEMKRFTVVGKFAKRIG
>QDG52630.1 Persicimonas caeni YN101
MKPLHPIAQTEMLIAIAIARLATEVFSIEQLLKLAGEAAQWAERFPSFDRRSPDEWAEIADLLANRASRLVPGAQCLQRALASRVWLARRGIDAQIVVGFRKRGTLEGHAWLELQLSGGPSTLFKGFEDGYRESFREAAA
>RDV38084.1 Bradymonadaceae bacterium TMQ3
MPLHPLVQLGVRYGEALVVITAAHLLIKTTGWDRARRISDRLLPRHIDGNVSTGDHRRLAGEIERSVLRISRFIPGARCAPRALAARHMLARRGITSRLVVGLRLAPRPEGHAWLEIGSSSDPLRLFARDPSAYTPLDALSQTRAVSPRSPAPTPSSA
>RGP41514.1 Altererythrobacter insulae BPTF-M16
MDRNRGPIGKRLDTLRAVVWLALARLTVKFLPLSRWQDTLGSVADEQENSRGNERNDTVLGKYWAARVDRAARRLPGEHKCLPQAVALQWLLSQQPVSSCLVIAVHRQTVDDGHGLHAWVESQGEMLIGHCNKADYRSIAIFEQ
>RPF70918.1_ Aurantiacibacter spongiae HN-E23
MRPFRTLRKVAFRAEIVGALAWARFLIRFVAMRRWSRLLGPIDGQALAVSAPPVSPAQAKQARDIGRIVRRTAARMPFRAVCLPQAMSARWLLRRRGIPSRIVIGSRRGDSREGLLFHAWLMVGEQVVTGQDERDAFIDFTRRGIPLDAR
>SakeB2 Sanguibacter keddieii DSM 10542
MTVPMAMPAPREELRLHRLDPRRAVIALSFLLARPSPAHLQLVLRLLSRHAEPADLTTTGHAYRLVVATSPRCAGWWGCLPRSIAVALLCRLRGQWPTWCVGVRNSPPFAAHAWVESEGEIVGETASPSTYAPLVRVGRTAVGEP
>Specialicin_SpeB2 Streptomyces specialis JCM 16611T
MTTPAVAEQAPRLPWHRQLAPRSAAGVARLLVRLPPARLQRVLRLVSKGTRPAAYTEVARARRSVVSVSTRCAGLGCLQRSVATVLLCRTRGRWADWCTGFRTEPFGAHAWVEVDGRPVDEPGELRVFRTVLAVRCPGGSRS
>Sphaericin_SphB2 Planomonospora sphaerica
MTAFGEEAHDLRQLSYRRRLGVRIAIGVAFFLARRSPAQMRAVFTLLRKGARAASYGEARQAREAVVTRSLICESRRGCLPRSIAAALVCRLGGTWPTWCVGVGTAPPFGAHAWIEADGRMVEEEEPSSHYRKLITIGPLGEKR
>Stlassin_StlaB2 Streptomyces sp. PKU-MA01240
MSVTVALNRDHRPRSWKLRLQTRLAICLARILALFKPYVLRRLLTRLSKGAAPADAAVTTAARDSVLASSLGLHGLRACLPRSLAVALLCRLRGTWPTWCVGVRTAPPFAAHAWVEAGQEMIGETGGYDSYSRLFTVPPTTPLPPPAQDRAQDGTQDGTQDGTQDGAQTRTPDRRHDKGPDRAADQDRDRG
>Streptomonomicin_StmB2 Streptomonospora alba
MSSPILPEDVGSAPMNKGLRARVCVALALAMSALPPRLLVGTLRLAGRGGRAATPETVSSCRRAVVSVSARCAGEGCVPRSVATFLLARSYGSVSSWRAGIRPNPFLAHAWVEVDGVPVDEPEAVRDFIPTLKVDPGSARPSA
>StspB2 Streptomyces sp. Amel2xC10
MTMPAREPGGLWRRAKIRSAVLAGLLLARMPPHRIRSFMRRAAGGARQAEYERVERHYRAVAAASPRCAGWQGCLPRSIAVALLCRAEGSWPDWNVGVRRTPPFAAHAWLEADGRIVSEPGTPTAYGVLMHVGAADVS
>Sviceucin_SviB2 Streptomyces sviceus
MSIPVAVEGSVPLPWRRRVTARSAAGAARLLVRLPPRRLCQVLRFVSRGSRPADAERALAARQAVVTVSLRCAGIAGCLQRSVATALLCRLAGRWPDWCSGFRTRPFGAHAWVEVDGTAIGEPGDMTLFHTVLSVRHQDRDQHLHQGRRQARRQARAGRHEGRQP
>SyanB2 Sphingobium yanoikyae ATCC 51230
MRRRPDRTLAGLLLALLLPVALPVVLAVRLALSLTSYARLCEWLPQSTGQRNPLWVRQVARAVSIVSRLVPGATCLTQAVATRTLLAWMGHESWIRIGVRRSEDGSFQAHAWLLDHRARPIIGGRRQDLAGFNVLADLDGLVRQ
>ThcoB2 Thermobacillus composti KWC4
MPGLSRASARASRAVRLLLDRPDTAALLAEAWLSLAWSRLLLLFPFRRIAPMIGIPRSETEWREHPRELAQQIDRIADAVRIASRIAWWECKCLVRALAVIRMLKRRGIEYTLYLGTGRDEAGRLAAHAWLRSGSRFITGAEERNRFTVVGMYAAFGRSLDGS
>Therbactins_TbiB2 Thermobaculum terrenum ATCC BAA-798
MKLRLADLQLIAKAWSDLILIDRRLSHEGLDPILIKIESEAAPPQDVSREHLRLARRYARRIALAAHICPVGARCLHRSLVLHMWLRRQGLPSRLRFGVWKAEEDLRAHAWVELAGVPVNDDRRSLQGISPMTSPRRVDREAAYDL
>TNE32943.1_ Alphaproteobacteria bacterium isolate M3015(2)
MNVWRSRLATLRAMLWLMLARTLVRLAPLRTYRLTLGPVAEGVRDCEPEPSDVDLALAIAQRIERAATRLPGESKCLPKAIALQWMLRRVGLPSRLIVAVHRTARNGPHAFHAWVEQGERILIGHCDRADYCPVMAFDQFGAS
>TNE33778.1_ Alphaproteobacteria bacterium isolate M3015(1)
MNVWRSRLATLQAMAWLALARALVRIAPLRTFRSTLGSIAGADGNSCPVSADAATALAIARRIERAAMRLPGKSKCLPKAVALQWMLRRARLSSRLVVAVHRIDRNGPHAYHAWVEQGGQMLIGQCVRTDYCPVMTFDQFGAA
>TXC75755.1 Bradymonadales bacterium TMQ1
MPLHPLVQLGVRYGEALVVITAAHLLIKTTGWDRARRISDRLLPRHIDGNVSTGDHRRLAGEIERSVLRISRFIPGARCAPRALAARHMLARRGITSRLVVGLRLAPRPEGHAWLEIGSSSDPLRLFARDPSAYTPLDALSQTRAVSPRSPAPTPSSA
>Ulleungdin_UldB2 Streptomyces sp. KCB13F003 
GTGAGCCTGCCCGTCGCGCTGGCCGAACGACGCCGATTGCCTCTGCACCGACGGCTCGTGCCCCTGCTGGCCGTCGGCGTCGCCCGCCTGCTCGCCAAGGCCAAACCGGCCCGGCTGCGCACCGTCCTCACCTTCGCCCGCCGTGGCGCCGTCCCGGCCACGGCCGACCAGGCCCTTGCGGCCCGGGAAGCGGTCGTCTCGGTCAGCCTGCGCTGTGCCGGTCAAGGCTGTCTGCAACGCTCCATCGCCACCGCACTGCTCTGCCGCATACGCGGTGTCTGGCCCACCTGGTGCACGGGCGTACGCACCCACCCCTTCGCCGCCCACGCCTGGGTGGAAGCCGACGGCCGGCCCGTCGGCGAACCCCACCCCAAGGGCCACTTCAAACCGCTGATCTCCATACCTCCGCTGCGGAGGGACGAGGGGTAG
>WP_002852467.1_B2/D Ruminococcus albus 8
MDIQLTQERYINVGFRLKLTAFIAVIVSAPLLLFSPEKIEKILTDITRNKPIASLKESENARGAVCFVSKKCRNQDRCLKRSIAVTVLLALKGKRVSWCSGYCMDPFRAHAWVEVHERPVGEPREVADFVKVIKTPDDAAIKNGDKEEINENGVKNAENTDTIHVRIRDMFSIVADKKTYFILVMILGIMSSLLTLIQPELVSDLISNVGSGNIRDTKLYILIGVIIVSTIITTIQYYILQMISEEAVFRSRKELISHILCLPISNYSKWPSGDLISRMTGDTAKLRAGLIQSAVALSSGVLLAVGASIGLLLKDFTLFLVTLLSIAVSFVLIAVLSGIIQGASYDAQRSMGKLSGKLGNCLHGIKTIRSTNETKNELSKTISEAENVKNCSLKLAKYQALMTPVSNLGLQICGLAVIGIGGVRVTNGSMSVADLMSFVLLLYIAIAPFQQIFSTISTLADSVGALKRIKEINSLPLEDQFDIVIDNNKKYDSVNAVCFNNVTFSYAEHVLGQKTEEYDENLILRDVSFSIKKGECVAIVGPSGAGKSTVLQLIERFYEISNGSISIFGKDYHTMAREELRDKITYIEQNAPLISGTIYDNLSLGNKDITEEKCICALEKVNLSYLINSRFKGLYSVIDENASELSGGEKQRLAMARALLSDSDIIILDELTSNLDSLNERIIKNVVDELRGIKTIIMVAHRLSTTMDADIIYVLEHGRIVGSGNHSELIKTVPLYYELAKEQMLVK
>WP_011388577.1_ Rhodospirillum rubrum DSM 467
MNRAGSLRRLRSRLFWLEAVLALCIAWLLVFRLPFRLLARLFGGIADPGPALAGSDPQPAPVLARARGVGQGVDAMSVRLPWHSTCLVRCVAGRMMLTRRGIAGHILFGVDRRGGTLTAHAWLVTGGEPVIGGAEATGFTPNACLYARPRIL
>WP_015898265.1 Acidobacterium capsulatum ATCC 51196
MAIRLMEAWALLLYFDCLMRFGNFEKLYAAVRSCPRRQSSHADLDALCRAMDLACVFYFKRVLCLQRSAATAVMFRRQGYAADLVIGVQLLPFYSHAWVECNGRVVNDRPYVRDKFQVLERC
>WP_022842313.1_B2/C Acidobacteriaceae bacterium TAA 166
MTLLVLKAWFALAWYDLSAKSRGYRAVQATTQQEINLPDVSRSRSSWQQICEAVEIACVLYFKQVHCLQRSSVTVRLLRSSGWDAHLVIGVQMTPFMSHAWVELDGVVVNDKPYNAPEVSRPQSGCGRPVMSVINGIWHKDGRPLEKEQLLQQASFNTKYAPDGTNMHLSGAVGMSFQGFHTHERSSFAPGPWDDVFGNSAALDGRIDNGQELSQELGLSYDETGDTALVLAAFRKWGEGCFNRIVGDWAVAIWDGNNQNLYLARDHAGTRTLYYAETGDSVEWSTYPESLIPLGSAVQVCDEYAVRYLACLPVEDLTPYDRVRTVQPGRFLNFSNNAPVRNKRYWTPELREYGAPRSEESYREEFLYLFRQAVKRRVAQSDTLICHLSGGMDSSAIVCVADLLAKEGELSSQVRTLSFYDPTEPNWDDHLYYTVVESKRGQVGTHLSGSVSRRSFDSSPVFYPLPGADSNSTDRELEFEDSIGPGTVRAIVAGQGGDELLGGRSDPIPELADYLYRFQWRTFTSCGFKWARSLRRPLIAMTLDANRFIRKQYPRPKMAPKSLPPWMQALPMESGGTASLRLWQSRTLGHLPSELDKQDTWENLTDTLQHLFHTHEARYEYRYPFLDKDITEFLLCVPLNQLRRPNRRRYMMRRALQGIVPEEILERKRKAYVSRGPALAVRDNRKTITKLISEGKLTRKGLIGEKSFVQVLEAMVRGEDSLQWLPSMSRAIELELWMCQAATSSPR
>WP_028517893.1_B2/D Ruminococcus flavefaciens ATCC 19208
MDLQLTKEKYIHVGFKLKFLAAFALLISAPLILFSPKRIEKILTAITKKKPLATLTQAETARGAICYVSKKCRNQDRCLKRSIAATVLLALQGKRVSWCTGYCMDPFRAHAWIEVYGRPAGEPKEVDSFVKVIKTPDETEVPKGMEMEENEKKPEEIENNKEIHVKIRDLFALVSDKKKYFLIVMILGVIASIFTLIQPDLVSDIINNVNTDTNISSKIGILIGVILGSTIITTLQYYLLQIISEEAVFRSRKDLISHILQLPIANYSKWSSGDLISRLTGDTSKLRAGIIQSTVALSSGLLLAIGASIGLLLKDFTLFLVTIISIFVSFVLIALMSVIIQKASYEAQKGMGKLSGKLGQSLRGIRTIRSTNETKNELKKTVDEAENVKSLSLKLAKYQAFMTPVSNLGLQLCGMAVIGIGGWRVSKGEMSVGDLTSFVLLLYIAISPFQQIFSTISTLADSVGSLKRIKEISSMPLEDQFDIIIDNKKETDDHAITFNNVTFSYVQHVLGQETEEFDENVILRDVSFSINNGECVAIVGPSGAGKSTVLQLIERFYELNNGTICVYGKDYHTMSREELRSKITYIEQNAPLLSGTIYDNLKVGNNNVTEEKCMEALEKVNLSYLVTNRSKGLYSVIDENGTGLSGGEKQRLAMARALLSDTDIIILDELTSNLDSINERIIKDVVEELRGTKTIIMVAHRLSTTMNADNIYVLEHGRIVGKGNHDELIKTVPLYYELAKEQMLVS
>WP_047819649.1_ Croceicoccus naphthovorans DSM 102796
MDDRADQAPDALTAGAWTGRALTAEAIAWMLLARVLVACFAFGRWRKWLGRQLVGAGPAMTSDVRHRRLARAIERGARRLPIETKCLVRAMALHWMLHIRKLGSTLAIGTLPAQLRGTIDDLHAWIEIGEKTILGENGQDYRVLIRFHFPGTATG
>WP_050058981.1 Silvibacterium bohemicum S15
MADPYRWLEGRNCPETEEWLADQGKRFKDYFQRLGSLDPLRSRVREFLDVDATDQIGKVQGRYFYRKRRVGEQQASIYVMDSHARAEHVLVDPRILGIYASVGIYRISKDGNMVAYELKQGGEHSKAIHVVETNSRRTLTDHLPTGLSRGFAFRHAADGFYYCHDFLGNDPMNPLSNHQVRFHRFGTDIADDEVLLSFPRSYASKLVFNAGDKMLSAVLYQKRGDQYLVDLHVGHQDCHGSWNRIAQNVPAPFNPFINRDKLLVVSYDRAPKGQIVELDPIDCHQIRVVVPEWKVPITRLTVIHDRIYINYLVGAEAAVRIWSFDGEYLGEIPLEKGCTWDILPTYSSEAEELFLSRESFTKPPTLYSFSVDTRERAVWSQNSVAALNFPIAYQKSMYTAEDGTSIAILLVSSSTLSLKDRPVVMTAYGGFGVTLTPQFSAFISIMLERGFVFALPEIRGGGEHGTDWHEAARRRSRQVAIDDFIAAAKWICEEGITKPAKLAIFGGSNSGLLVGAAITQRPDLFGAGLCVAPLLDMVRYHRFDRAHVWAQEYGTSDDPDDFEALYNYSPYHHVEEGRNYPSLLFVTGDKDTRCNPAHARKMTAQLQNRVAQISPILLDYNPQRGHSPTMPLAVRIDALVHRIAFLCGELGVATHEEHCPVRLISSASGCLLKTEWYLQRHREKPLQSVLEGIPTAEHNTKRYSVQLVCRAIDVACVLYFKEVKCLQRSVALTMLLRRYGLAAELVIGGQIVPPKFHAWVEMDGLVVNDKSYVSELYRELQRC
>WP_050061951.1 Silvibacterium bohemicum S15
MQLTKFTRVNLIVQSWLLLARIDLVMKFRTSETLRRIVRGYPVHTSRSSREVTIESLCHAIDIACVFYFKRVLCLQCSAATVILIRKHGFGCELVTGVQILPYEFHAWAETDGVVINDKPYMHEIYQTLERC
>WP_082125334.1 Silvibacterium bohemicum S15
MKKYVIESCLILLYLEFVMRIHGLKRLHEIVRQHSVISMQSATGPSSELLCRAADYACVLYFKQVLCLQRSCATTLLLRRYGWGAQMVIGAQIIPFESHAWVEVGGIVVNDKPYMLDIYQVLERC
>WP_083760930.1 Novosphingobium aromaticivorans DSM 12444
MAFQRKNALPRSKASPVSSWRRVSPNLSDQQDGRLDSSGGARIWWLRFNVLKATLALTAARLVVSCLPLRTWSPVLGAMSGSPVATQIPESPPAEAFDGPRHAHARLLAGCVERAAERLPGTSKCLPKAVALQVLLRLAWIPSRLVIAFHVTDRTGPDAYHAWTEVCGEMLVGECNRAEYRSIMTFDQPRPVRDRT
>WP_095012040.1_ Tsuneonella mangrovi C9-11
MIERLRGRIRTTQAIVALGAAWVLVKTVRLSIWRESLGRSIDPAEPWPVRRPVEAGLADASRIARHVERAAAWLPFAGKCLPRAVACQWLLQALGIPSRLVIAHHRNDRSGEHAFHAWVEHNGAFVTGECDRADYEPVMAFVQGDASLPPPGRQARP
>WP_114210215.1 Acidisarcina polymorpha SBC82
MKRYVIESWIILLHLEWVMRRQGLKKMHEIVRRQPVIEAKPNDLVPHVLLSRAVDYACVLYFKRVLCLQHSCTTTLLLRRHGWSAEMVIGAQIVPLASHAWVEIGGAVVNDKPYMADIYQVLERC
>WP_127781018.1 Lujinxingia sediminis SEH01
MPQHPLVQLGVRYGEALVVITAAHLLIKTTGWDRARRISDRLLPRHIDGNVSTGDHRRLAGEIERSVLRISRFIPGARCAPRALAARHMLARRGITSRLVVGLRLAPRPEGHAWLEIGSSSDPLRLFARDPSAYTPLDALCQTRAVSPRSPAPTPSSA
>WP_128912246.1 Granulicella sibirica AF10
MLRHVAESWVLLLYFDWLMHFRGFQEIHTAVRNSPPRAVGSTAPDDGELSRAVDLACVFYFKPVLCLQRSAAATVQLRRCGWNAEMVIGAQLLPFQSHAWVEIDGRVINDKPYITEIFQVLERC
>WP_146961494.1 Microvenator marinus V1718
MQVGVGLLLVSATVLNRYGPGELLRLEPADIGTGRLDAESLAKVVSRVADSIKVLNCLPRAIVLREILRQNGVVAEVVISATYLQTFQGHAWVRTPHGNFFNEEGLQPWIKLPLCNEADTHEA
>WP_146974729.1 Lujinxingia vulgaris TMQ2
MMSLRRVIELGARHGEAFVLIAAAHVLIEGAGWDRARRFSDRLLPQHTPPIAPTCDPQRVAGAIERSVLRASRLIPGARCAPRALAARHMLARRGIVSRLVVGLRLKPHPEGHAWLELGSPAHPLRLFARDPSAYTPLDALSPTVASSPRSPIPTPTSA
>WP_146982536.1 Lujinxingia vulgaris TMQ4
MPLRRLVAAGVRHAEAFALVAAAHLLIETTGWDRARAASDRLLPRRGRDRAPSLPEAHHALAIAIEQSVLRTSRLIPGARCAPRALAARHMLARRGIPSKLIVGLRLKPRPEGHAWLEIGTPPDLVRLFARDPSTYTPLDALTGKRPASPRSPTPTPSSA
>WP_157668159.1_ Croceicoccus marinus OT19
LIERACHDNHLRMTRIRSRLLTLEAVALLPLARLLVDRVPLKFWRGSLGAIVSKDLLGNPATSPEADRRLPSALARRVERAAAIVPFHTKCLPRAVTLHWMLRRRGIAALLVIARRRGENPSPDFYHAWVETGGDMLIGHCERSLYIPLMVIANKAAPGALPAER
>WP_158542294.1 Lujinxingia litoralis B210
MTAWLHVEAVATVGIAYLGIEALGWDRARRIADRLAKDTGSTRAPDRDLGEYDLAIARKIERATLRASRLIPNARCAPRALAARHMLARRGLYARLQVGLRLQPRLEGHAWLELGSPTDPELLFVRADHTYQPIEALSGAAGPATARSVDPHLTSKGAFL
>WP_158822476.1 Granulicella sp. S156
MQLRLIAQQVSSLSHPIRVRWQSVRLLVERTHPVMHSWLMLFRMELIMRFRSSAALRRAVRNQPVNLSQRSRLATAEELSHAMDLACVFYFKRVLCLQRSAATAILLRRHGWKPEMVTGAQLLPYEFHAWVEIDGVVVNDKPYMQEIYQVLERC
>WP_162537105.1 Granulicella sp. WH15
MPIENDLGTDMEPFRLVLVVPESKEILVTRNAGEYKLPLCLVPKWERVAASLQQAIFDTWDIKSYLIDLLPGLSSFPDCAVAEILSLPQHNRMVRIRLEQLDDSELSPQQRESIIALFNGDQKERGPLYRIGWLHDAIRWIQDETGQTVSLPAGIRQFNAGNKSTLLRFSTNEGKVYWLKALSGEGETELAITQLLASKNPEALPPLIAAHQQWSAWLMEDFGEPISLEPGLTELKQAVAVMAKLQFDSTKYTNELLQAGALDRSPAFMHGRCSELFSYVAEAMSKQRSTRLPQLSVERISYLDTMVQEACLRMNDLRIPNGVVHGNINRGNILFDGLRCRITDWQETYVGNPLVALQHLILRSPAETRPSIESDLKSYYKIIWAPLVPSSRMDVAFALMPLVAAVTALYGKGDWLHSERRNEDGYLRYARSIVRHIDRSVELQEVKDALSNSAISVSPLSTQCDGSRPDAYPSSEFPLVSAAEPHDTAVVEIAASSPARESISSLRLMHKAELVCEAYCFLLFIDLVMHIGGAKLVYRTMGAFRSVAPIKKRASVSSELCFAVDMACVLYVKRVRCLQHSAALALLLRTYGWDADLVVGGRLFPTDFHAWVQIGPSVINDRNYVVSSYLVLERC
>WP_179486996.1 Granulicella arctica X4EP2
MKRRVLESWLLLLYFDWLMRFRGFSRVHAVVREQEIRPRATRLAEAEDLSHATDLACVFYFKRVLCLQRSAALAVLLRRHGRSAEMVIGAQLFPFLSHAWVEVEGRVINDKPSVTQLFQVLERC
>WP_179639770.1 Edaphobacter lichenicola M8UP22
MKRLVLESWLLLLYFEFILRVCGFKHLHRTVREMKVRPVGEQDCLTSTGLCHAVDLACVFYFKRVMCLQRSAATTLLLRRHGWAAEMVIGAQIMPFRSHAWVEIKGVVVNDKPYMLDKYRVLERC
>WP_184213169.1 Granulicella aggregans M8UP14
MSRHVVQSWLLLLYCDWLMRFRGFQRIHAVVRKQRLHAVADRQPSQRELSDAIDLACVFYFKRVLCLQRSAATAILLRRHGWSAEMVIGAQLLPFHSHAWVEVDGQVVNDKPYIAEIFQVLERC
>WP_184222668.1 Granulicella aggregans M8UP14
MLLRVAESWLLLLYFDWLMHFRGFQEIHAAVRNLKPRAVGKTARGDGELSRAVDLACVFYFKPVLCLQRSATTTVLLRRYGRNAEMVIGAQLLPFQSHAWVEIDGRVINDKPYVTEIFEVLERC
>WP_184257305.1 Granulicella mallensis X5P3
MSVRQRDRRRRRGRVLESWLLLFSVDVVMKFRGFPRLYDLVRERQIRMVTNESPNALSHAMDLACVFYFKPVLCLQRSAALALLLSRHGWKSEMVIGAQLLPFLSHAWVEVEGAVVNDKPYVTEIFQVLERC
>WP_188555340.1 Edaphobacter dinghuensis CGMCC 1.12997
MTILIVRSWFLLLLWDLVSRTFGFKGTRFCLRKSVSSPHSPSSFTSAGIVQAVKTASVLYFKDVWCLQRSIVTTYLLRRHGFPGELVIGATFMPQVTHAWVEIDGTVVNDKPYVIHRYQVLERY
>WP_188760793.1 Edaphobacter acidisoli CGMCC 1.15447
MGLLVFEAYVRLIAFDLYLRRGSFSALYERVRGCPVRIGVARLGSVERICAAVDLATIWYWKEVLCLQRSAATVCMLRKHGIPAELVIGAQSTPFKAHAWVEADGSVVNDKPYMPTKYTVLDRC
>WP_199797801.1_ Porphyrobacter sp. TH134
MFSAARLRHVWLRRARAVEAMILLLLAKSLIRAVPLHRWRATLGRIGDPVSQLPGPAHRTISRSVADAARKLPGEYVCLPRAMAVQWMLRRRGLASAIVFGVAPPQTGGKPYALHAWVEVGGHIIIGDDPTINYARGLMLVQP
>WP_230280968.1_ Croceicoccus sp. Ery15
MSKPALHASQVLQTANFCGLPSITGAIRLIRPQPGDNPASMTRLASRLLTIEAMALLPVARFLVDHIKLKHWRGSLGTIIGKPDLGPHSTLPSDGAARAAKLARQVERAAQRLPLHTKCLPRAMALQWMLRRRGLPACLVIAMRKGGRSGADDYHAWVECNDTILIGHCDRTSYHSLLVVAGGPLVTPAMLDR
>WP_232367513.1_ Altererythrobacter lutimaris JGD-16
LTRASEHSRSTRTTDGAASTIKAQLQTLGQMATVLRAEWLIRFRSMAAWQHSLGVVKSSGFERSEGSCADEPALQCAKQCAKRVERAAFRLPYEPRCLPKAMALQWSLRHHGIPSRLVVAMRKQYQVSGEAEIARLLEDGNRFHAWVDLGDDMLIGHCERSEYRPIFAFDLSPIIAPAAGGAQG
